# Supplementary material for: Tmem65 is critical for the structure and function of the intercalated discs in mouse hearts
Source: Nat Commun. 2022 Oct 18;13:6166. doi: 10.1038/s41467-022-33303-y (PMC9579145; doi:10.1038/s41467-022-33303-y)
Supplement: Supplementary file 7 — Source Data [file 41467_2022_33303_MOESM7_ESM.xlsx]

## Sheet: Figure 1b
Kaplan-Mier Survival Curve (Each entry represents the day a mouse was found dead)
	Scrambled shRNA	Tmem65 shRNA (males + females)	Tmem65 shRNA (male mice)	Tmem65 (female mice)
	terminated on day 60	died on day 18	died on day 18	died on day 21
	died on day 23 (female mouse)	died on day 18	died on day 18	died on day 23
	terminated on day 60	died on day 18	died on day 18	died on day 55
	terminated on day 60	died on day 19	died on day 19	died on day 56
	terminated on day 60	died on day 20	died on day 20	died on day 57
	terminated on day 60	died on day 20	died on day 20	died on day 57
	terminated on day 60	died on day 20	died on day 20	died on day 57
	terminated on day 60	died on day 21	died on day 22	died on day 57
	terminated on day 60	died on day 22	died on day 22	died on day 57
	terminated on day 60	died on day 22	died on day 22	died on day 57
	terminated on day 60	died on day 22	died on day 23	died on day 58
	terminated on day 60	died on day 23	died on day 23	died on day 58
	terminated on day 60	died on day 23	died on day 31	died on day 58
	terminated on day 60	died on day 23	died on day 35	died on day 59
	terminated on day 60	died on day 31	died on day 56
	terminated on day 60	died on day 35
	terminated on day 60	died on day 55
	terminated on day 60	died on day 56
	terminated on day 60	died on day 56
	terminated on day 60	died on day 57
	terminated on day 60	died on day 57
	terminated on day 60	died on day 57
	terminated on day 60	died on day 57
	terminated on day 60	died on day 57
	terminated on day 60	died on day 57
	terminated on day 60	died on day 58
	terminated on day 60	died on day 58
	terminated on day 60	died on day 58
	terminated on day 60	died on day 59
	terminated on day 60
	terminated on day 60
	terminated on day 60
	terminated on day 60

## Sheet: Figure 1i
Cardiac fibrosis estimates
	Scrambled shRNA	Tmem65 shRNA
	725	9147
	258	9085
	891	8884
	379	9653
	485	9754
	2517	8221

## Sheet: Figure 1j
Uncropped immunoblots

## Sheet: Figure 1k
Tmem65 immunoblot densitometry quantification
	Long form Tmem65 (25 kDa)	Scrambled shRNA	Tmem65 shRNA
		8071280	664520
		5550880	557880
		9370480	498920
		7360920	501880
	Short form Tmem65 (17 kDa)	Scrambled shRNA	Tmem65 shRNA
		13108440	1184200
		9897120	2415240
		10104760	5096240
		11157400	3181840

## Sheet: Figure 2b
Assessment for Heart weight/tibia ratio
		Heart weight (mg)	Tibia legth (mm)	Ratio
	Scrambled shRNA1	152	17	8.94118
	Scrambled shRNA2	131	18	7.27778
	Scrambled shRNA3	124	17	7.29412
	Scrambled shRNA4	119	17	7
	Scrambled shRNA5	128	19	6.73684
	Scrambled shRNA6	134	18	7.44444
	Tmem65 shRNA1	215	18	11.9444
	Tmem65 shRNA2	184	16	11.5
	Tmem65 shRNA3	202	19	10.6316
	Tmem65 shRNA4	173	18	9.61111
	Tmem65 shRNA5	243	19	12.7895
	Tmem65 shRNA6	184	17	10.8235

## Sheet: Figure 2e
Assessment of myocyte length and width
			Scram shRNA						Tmem65 shRNA
		length (µm)	width (µm)	Area (µm2)				length (µm)	width (µm)	Area (µm2)
	1	102.756	32.953	3411.35				117.29	30.43	3598.8
	2	91.745	38.522	3488.32				87.7	39.07	34.35.222
	3	74.614	22.55	1667.22				85.65	39.77	3420.06
	4	88.342	37.294	3287.64				128.95	47.03	6094.27
	5	97.075	34.788	3406.47				123.33	36.12	4478.12
	6	101.554	24.269	2419.39				131.78	37.28	4934.47
	7	94.895	26.413	2463.65				100.96	40.72	4130.56
	8	102.068	22.862	2296.25				135.27	31.7	4307.84
	9	88.175	26.274	2339.72				80.73	33.82	2747.64
	10	105.96	29.004	2965.17				93.73	40.5	3819.97
	11	116.72	31.958	3770.23				107.02	37.85	4072.47
	12	83.85	23.599	1997.13				103.51	43.2	4487.3
	13	102.397	27.762	2832.4				110.34	35.07	3894.49
	14	112.798	26.772	3013.68				87.86	30.72	2715.39
	15	122.271	25.642	3172.34				106.12	39.94	4262.49
	16	88.505	23.964	2141.49				109.32	32.53	3575.06
	17	99.764	30.117	3010.93				112.77	48.03	5445.38
	18	90.365	28.869	2621.89				153.6	32.32	4990.9
	19	96.294	34.426	3308.07				102.8	36.53	3779.35
	20	111.659	26.388	2894.31				155.13	33.11	5165
	21	100.746	24.014	2573.48				138.74	30.79	4309.06
	22	102.873	29.433	3034.8				104.78	38.31	4031.23
	23	95.014	27.699	2645.76				82.52	32.06	2666.75
	24	100.908	27.867	2878.48				76.64	31.71	2446.02
	25	96.515	20.484	2035.17				116.8	47.49	5570.42
	26	94.782	32.923	3048.93				91.28	37.96	3482.52
	27	113.96	21.736	2474.28				107.06	34.48	3717.68
	28	115.093	34.329	4032.53				123.86	55.62	6891.77
	29	109.543	24.105	2690.49				132.18	37.18	4934.03
	30	105.724	35.278	3725.14				122.14	41.85	5135.28
	31	96.642	32.849	3029.44				109.34	42.35	4646.53
	32	97.98	27.804	2766.83				154.73	28.9	4510.07
	33	123.758	29.83	3694.25				99.37	44.09	4166.18
	34	108.359	39.204	4297.54				94.55	48.9	4649.65
	35	105.721	30.565	3191.77				117.02	52.04	6124.62
	36	91.558	34.921	3214.08				118.19	39.25	4651.78
	37	83.312	33.478	2801.69				111.27	36.34	4075.3
	38	95.753	36.219	3514.06				149.3	43.34	6510.51
	39	97.586	29.195	2861.73				128.08	36.82	4753.61
	40	124.187	32.322	4258.8				152.45	38.37	5877.7
	41	90.528	28.687	2594.07				104.47	36.44	3839.67
	42	110.141	24.582	2708.19				131.25	65.12	8575.86
	43	138.289	23.659	3318.74				90.84	32.33	2953.2
	44	99.245	42.063	4207.86				124.49	37.32	4670.87
	45	93.385	41.772	3938.77				102.23	30.32	3117.9
	46	100.338	26.625	2640.93				104.1	50.22	5253.25
	47	107.511	25.834	2820.31				105.93	38.55	4100.52
	48	97.151	29.553	2892.82				105.61	32.11	4455.58
	49	127.558	42.409	5412.77				140	25.56	3619.42
	50	106.607	46.155	4928.34				124.3	29.48	3687.8
	51	92.533	27.463	2572.54				99.94	36.97	3710.09
	52	104.8	29.148	3104.48				110.44	56.88	6303.85
	53	122.024	37.569	4649.47				136.16	44.72	6113.9
	54	113.235	30.463	3411.9				123.04	39.6	4891.21
	55	96.627	32.075	3135.71				105.37	45.79	4857.04
	56	89.107	24.32	2162.99				106.14	41.38	4411.03
	57	100.244	24.167	2441.7				115.23	42.31	4899.27
	58	104.068	25.159	2624.08				107.45	33.13	3574.51
	59	98.921	24.446	2472.01				155.03	27.74	4324.09
	60	90.218	32.905	2967.22				100.99	38.36	3886.84
	61	123.673	23.677	2918.62				111.91	26.49	4155.96
	62	111.388	31.944	3550.82
	63	85.518	41.282	3542.92
	64	98.548	28.788	2881.57
	65	121.821	26.801	3193.49
	66	113.941	42.266	4799.5
	67	103.62	25.013	2656.89
	68	94.939	29.962	2837.55
	69	89.151	25.584	2256.81
	70	87.807	35.001	3063.79
	71	84.826	29.556	2499.76
	72	97.232	32.526	3182.49
	73	114.47	30.906	3584.7
	74	103.551	33.07	3483.72
	75	118.76	30.557	3713.78
	76	109.264	26.176	2828.97
	77	111.851	30.96	3454.67
	78	117.551	28.541	3115.66
	79	85.82	29.92	2584.71
	80	124.7	31.49	3951.43
	81	97.375	24.801	2430.68
	82	91.751	28.219	2009.58
	83	104.63	23.08	2423.36
	84	98	32.26	3177.6
	85	94.94	22.03	2106.88
	86	132.16	26.74	3558.83
	87	92.9	29.06	2716.64
	88	91.93	39.63	4048.65
	89	92.85	30.18	2821.56
	90	112.6	39.91	4507.22
	91	94.19	44.13	4183

## Sheet: Figure 2f
Uncorped immunoblots
Densitometry quantification for each blot
a-ACTININ			cTnT			FHL1			MYH7			pERK1/2
Scrambled	Tmem65		Scrambled	Tmem65		Scrambled	Tmem65		Scrambled	Tmem65		Scrambled	Tmem65
81.907	120.086		81.119	152.495		14.476	148.396		89.158	141.682		71.238	137.449
97.51	140.748		111.778	194.005		16.047	150.08		94.091	225.99		88.592	138.823
112.035	165.587		80.589	161.664		19.073	102.755		70.507	160.612		97.347	125.684
106.306	179.991		99.933	157.751		15.259	110		68.8	74.895		58.82	102.903

## Sheet: Figure 2g
qPCR assessment for Nppa and Nppb
	Nppa	Scrambled shRNA	Tmem65 shRNA			Nppb	Scrambled shRNA	Tmem65 shRNA
		1	14.7009				1	4.13729
		1.66836	15.6136				0.647845	5.06144
		0.64323	14.5781				0.595279	4.52736

## Sheet: Figure 2i
Optical mapping results
	Scrambled shRNA (Sinus Rhythm)	Tmem65 shRNA (Sinus Rhythm)		Scrambled shRNA (Pace 11Hz)	Tmem65 shRNA (Pace 11Hz)
	59.5439	43.8929		38.7433	26.0936
	51.1441	46.3729		39.2244	19.5906
	68.9575	44.4306		34.1076	27.0618
	66.2958	46.7158		33.775	23.5055
	46.7928	50.7554		35.8823	22.4458
	47.1561	41.7119		33.5047	25.3482

## Sheet: Figure 3a
Uncropped immunoblots

[truncated: 28 more sheets: Figure 3c, Figure 3e, Figure 3g, Figure 4a, Figure 4c, Figure 4e, Figure 4f, Figure 4g, Figure 5b, Figure 5c, Figure 5e, Figure 6b, Figure 6c, Figure 6d, Figure 6f, Figure 6g, Figure 6h, Figure 6i, Figure 6k, Figure 6l …]
